# Supplementary material for: Effects of Omega-3 Fatty Acids Supplementation on Serum Lipid Profile and Blood Pressure in Patients with Metabolic Syndrome: A Systematic Review and Meta-Analysis of Randomized Controlled Trials
Source: Foods. 2023 Feb 7;12(4):725. doi: 10.3390/foods12040725 (PMC9956263; doi:10.3390/foods12040725)
Supplement: Supplementary file 1 [file foods-12-00725-s001.zip]

Archive with 1 entries (1 files):
- foods-2145935-supplementary.pdf
